# Supplementary material for: Dynamic Allostery in the Methionine Repressor Revealed by Force Distribution Analysis
Source: PLoS Comput Biol. 2009 Nov 20;5(11):e1000574. doi: 10.1371/journal.pcbi.1000574 (PMC2775130; doi:10.1371/journal.pcbi.1000574)
Supplement: Dataset S1 — Amber parameters for SAM and SAH. The zip archive contains the additional parameters added for sam, together with amber .prep and .pdb files of SAM and SAH. (0.01 MB ZIP) [file pcbi.1000574.s005.zip]

Archive with 7 entries (6 files):
- amber_params/
- amber_params/parm99.dat
- amber_params/readme.txt
- amber_params/sah.pdb
- amber_params/sah.prep
- amber_params/sam.pdb
- amber_params/sam.prep
