# Supplementary material for: Dynamic Allostery in the Methionine Repressor Revealed by Force Distribution Analysis
Source: PLoS Comput Biol. 2009 Nov 20;5(11):e1000574. doi: 10.1371/journal.pcbi.1000574 (PMC2775130; doi:10.1371/journal.pcbi.1000574)
Supplement: Dataset S1 — Amber parameters for SAM and SAH. The zip archive contains the additional parameters added for sam, together with amber .prep and .pdb files of SAM and SAH. (0.01 MB ZIP) [file pcbi.1000574.s005.zip › amber_params/readme.txt]

Some parameters for sam have been added to parm99.dat.

Just search for 'sam' in the parm99.dat comments
