# Supplementary material for: Dynamic Allostery in the Methionine Repressor Revealed by Force Distribution Analysis
Source: PLoS Comput Biol. 2009 Nov 20;5(11):e1000574. doi: 10.1371/journal.pcbi.1000574 (PMC2775130; doi:10.1371/journal.pcbi.1000574)
Supplement: Dataset S1 — Amber parameters for SAM and SAH. The zip archive contains the additional parameters added for sam, together with amber .prep and .pdb files of SAM and SAH. (0.01 MB ZIP) [file pcbi.1000574.s005.zip › amber_params/sah.prep]

    0    0    2

This is a remark line
molecule.res
SAH   INT  0
CORRECT     OMIT DU   BEG
  0.0000
   1  DUMM  DU    M    0  -1  -2     0.000      .0        .0      .00000
   2  DUMM  DU    M    1   0  -1     1.449      .0        .0      .00000
   3  DUMM  DU    M    2   1   0     1.522   111.1        .0      .00000
   4  N6    N2    M    3   2   1     1.540   111.208   180.000  -0.79649
   5  H23   H     E    4   3   2     0.993    62.592   -96.319   0.39554
   6  H32   H     E    4   3   2     0.993    85.205   136.188   0.39554
   7  C6    CA    M    4   3   2     1.332   116.720    15.800   0.64216
   8  N1    NC    M    7   4   3     1.332   119.218   104.141  -0.74734
   9  C2    CQ    M    8   7   4     1.319   118.602   179.717   0.47940
  10  H18   H5    E    9   8   7     1.077   115.061   179.564   0.04061
  11  N3    NC    M    9   8   7     1.318   128.946    -0.443  -0.60248
  12  C4    CB    M   11   9   8     1.335   111.827     0.650   0.42269
  13  C5    CB    M   12  11   9     1.374   125.635    -0.487   0.05433
  14  N7    NB    M   13  12  11     1.379   111.120  -179.787  -0.64062
  15  C8    CK    M   14  13  12     1.277   104.182    -0.087   0.28529
  16  H25   H5    E   15  14  13     1.072   125.211   179.668   0.11362
  17  N9    N*    M   15  14  13     1.380   114.086    -0.317  -0.15009
  18  C1'   CT    M   17  15  14     1.442   124.783   179.024   0.05536
  19  C2'   CT    3   18  17  15     1.535   116.007   114.167   0.15554
  20  C3'   CT    B   19  18  17     1.531   103.057    98.917   0.21937
  21  O3'   OH    S   20  19  18     1.397   113.589   149.865  -0.72937
  22  H12   HO    E   21  20  19     0.944   110.835    94.372   0.47896
  23  H11   H1    E   20  19  18     1.081   110.127   -83.696  -0.01313
  24  O2'   OH    S   19  18  17     1.393   105.882  -145.382  -0.65685
  25  H14   HO    E   24  19  18     0.946   109.557  -154.560   0.44417
  26  H13   H1    E   19  18  17     1.086   112.016   -23.375   0.04200
  27  H15   H2    E   18  17  15     1.080   106.760    -7.080   0.16231
  28  O4'   OS    M   18  17  15     1.403   109.746  -125.832  -0.40287
  29  C4'   CT    M   28  18  17     1.401   112.167  -123.335   0.54429
  30  H10   H1    E   29  28  18     1.086   110.161   -97.440   0.04036
  31  C5'   CT    M   29  28  18     1.520   108.480   140.269  -0.63054
  32  H09   H1    E   31  29  28     1.083   111.095  -177.752   0.21206
  33  H30   H1    E   31  29  28     1.082   108.204   -56.413   0.21206
  34  SD    S     M   31  29  28     1.822   111.553    60.124  -0.16330
  35  CG    CT    M   34  31  29     1.827    97.856  -168.614  -0.03320
  36  H07   H1    E   35  34  31     1.083   106.824   -49.065   0.05633
  37  H28   H1    E   35  34  31     1.084   103.272    64.497   0.05633
  38  CB    CT    M   35  34  31     1.532   119.024  -172.878  -0.04220
  39  H06   HC    E   38  35  34     1.084   110.306    65.211   0.05301
  40  H27   HC    E   38  35  34     1.087   103.820   179.722   0.05301
  41  CA    CT    M   38  35  34     1.531   115.527   -59.633   0.09813
  42  N     N3    3   41  38  35     1.503   113.116  -151.781  -0.43547
  43  H02   H     E   42  41  38     1.046    99.395  -141.704   0.31656
  44  H26   H     E   42  41  38     1.005   115.025    97.948   0.31656
  45  H34   H     E   42  41  38     1.007   113.152   -27.885   0.31656
  46  H03   HP    E   41  38  35     1.083   111.564   -32.235   0.08638
  47  C     C     M   41  38  35     1.568   113.081    90.855   0.69135
  48  OXT   O2    E   47  41  38     1.219   113.943   -38.798  -0.69796
  49  O     O2    M   47  41  38     1.226   113.031   140.289  -0.69796


LOOP
   C5   C6
   N9   C4
  C4'  C3'

IMPROPER
   C6  H23   N6  H32
   C5   N6   C6   N1
  H18   N3   C2   N1
   C5   N9   C4   N3
   C6   C4   C5   N7
  H25   N9   C8   N7
   C4   C8   N9  C1'
   CA  OXT    C    O

DONE
STOP
