# Supplementary material for: Dynamic Allostery in the Methionine Repressor Revealed by Force Distribution Analysis
Source: PLoS Comput Biol. 2009 Nov 20;5(11):e1000574. doi: 10.1371/journal.pcbi.1000574 (PMC2775130; doi:10.1371/journal.pcbi.1000574)
Supplement: Dataset S1 — Amber parameters for SAM and SAH. The zip archive contains the additional parameters added for sam, together with amber .prep and .pdb files of SAM and SAH. (0.01 MB ZIP) [file pcbi.1000574.s005.zip › amber_params/sam.pdb]

HETATM    1  N   SAM B 105      34.778  83.958  -5.637  1.00 71.62           N
HETATM    2  CA  SAM B 105      34.256  85.306  -5.668  1.00 70.54           C
HETATM    3  C   SAM B 105      33.708  85.612  -7.031  1.00 71.74           C
HETATM    4  O   SAM B 105      34.263  85.068  -8.025  1.00 68.88           O
HETATM    5  CB  SAM B 105      35.352  86.361  -5.314  1.00 71.10           C
HETATM    6  CG  SAM B 105      34.942  87.499  -4.349  1.00 73.15           C
HETATM    7  SD  SAM B 105      33.206  87.566  -3.821  1.00 77.67           S
HETATM    8  CE  SAM B 105      32.660  89.123  -4.510  1.00 79.73           C
HETATM    9  C5' SAM B 105      33.362  87.957  -2.039  1.00 79.08           C
HETATM   10  C4' SAM B 105      32.171  88.728  -1.419  1.00 75.34           C
HETATM   11  O4' SAM B 105      30.927  88.072  -1.709  1.00 69.24           O
HETATM   12  C3' SAM B 105      32.206  88.851   0.123  1.00 75.34           C
HETATM   13  O3' SAM B 105      32.432  90.187   0.512  1.00 79.09           O
HETATM   14  C2' SAM B 105      30.825  88.373   0.615  1.00 68.84           C
HETATM   15  O2' SAM B 105      30.250  89.318   1.545  1.00 67.25           O
HETATM   16  C1' SAM B 105      30.006  88.319  -0.662  1.00 60.50           C
HETATM   17  OXT SAM B 105      32.691  86.333  -7.093  1.00 76.41           O
HETATM   18  N1  SAM B 105      29.277  83.362   0.116  1.00 27.14           N
HETATM   19  C2  SAM B 105      30.335  84.135   0.347  1.00 22.20           C
HETATM   20  N3  SAM B 105      30.456  85.422   0.131  1.00 23.86           N
HETATM   21  C4  SAM B 105      29.318  85.924  -0.378  1.00 31.39           C
HETATM   22  C5  SAM B 105      28.159  85.245  -0.653  1.00 29.91           C
HETATM   23  C6  SAM B 105      28.152  83.900  -0.391  1.00 27.48           C
HETATM   24  N6  SAM B 105      27.086  83.123  -0.608  1.00 33.13           N
HETATM   25  N7  SAM B 105      27.193  86.088  -1.163  1.00 38.96           N
HETATM   26  C8  SAM B 105      27.785  87.259  -1.191  1.00 41.41           C
HETATM   27  N9  SAM B 105      29.064  87.228  -0.718  1.00 43.52           N
HETATM   28  H02 SAM B 105      34.903  83.623  -6.582  1.00 71.62           H
HETATM   29  H03 SAM B 105      33.466  85.366  -4.920  1.00 70.54           H
HETATM   30  H06 SAM B 105      35.681  86.821  -6.246  1.00 71.10           H
HETATM   31  H07 SAM B 105      35.171  88.444  -4.842  1.00 73.15           H
HETATM   32  H08 SAM B 105      32.478  89.004  -5.578  1.00 79.73           H
HETATM   33  H09 SAM B 105      34.260  88.560  -1.904  1.00 79.08           H
HETATM   34  H10 SAM B 105      32.255  89.719  -1.865  1.00 75.34           H
HETATM   35  H11 SAM B 105      33.013  88.256   0.551  1.00 75.34           H
HETATM   36  H12 SAM B 105      32.566  90.226   1.462  1.00 79.09           H
HETATM   37  H13 SAM B 105      30.868  87.421   1.145  1.00 68.84           H
HETATM   38  H14 SAM B 105      30.205  90.185   1.135  1.00 67.25           H
HETATM   39  H15 SAM B 105      29.446  89.252  -0.728  1.00 60.50           H
HETATM   40  H18 SAM B 105      31.141  83.681  -0.230  1.00 22.20           H
HETATM   41  H23 SAM B 105      26.802  82.690   0.259  1.00 33.13           H
HETATM   42  H25 SAM B 105      27.834  87.571  -2.234  1.00 41.41           H
HETATM   43  H26 SAM B 105      34.130  83.357  -5.149  1.00 71.62           H
HETATM   44  H27 SAM B 105      36.123  85.802  -4.783  1.00 71.10           H
HETATM   45  H28 SAM B 105      35.502  87.303  -3.435  1.00 73.15           H
HETATM   46  H29 SAM B 105      33.429  89.880  -4.354  1.00 79.73           H
HETATM   47  H30 SAM B 105      33.397  86.997  -1.524  1.00 79.08           H
HETATM   48  H32 SAM B 105      27.322  82.408  -1.281  1.00 33.13           H
HETATM   49  H33 SAM B 105      31.739  89.435  -4.017  1.00 79.73           H
HETATM   50  H34 SAM B 105      34.500  83.957  -5.000  1.00 71.62           H
CONECT    1    2   28   43
CONECT    2    1    3    5   29
CONECT    3    2    4   17
CONECT    4    3
CONECT    5    2    6   30   44
CONECT    6    5    7   31   45
CONECT    7    6    8    9
CONECT    8    7   32   46   49
CONECT    9    7   10   33   47
CONECT   10    9   11   12   34
CONECT   11   10   16
CONECT   12   10   13   14   35
CONECT   13   12   36
CONECT   14   12   15   16   37
CONECT   15   14   38
CONECT   16   11   14   27   39
CONECT   17    3
CONECT   18   19   23
CONECT   19   18   20   40
CONECT   20   19   21
CONECT   21   20   22   27
CONECT   22   21   23   25
CONECT   23   18   22   24
CONECT   24   23   41   48
CONECT   25   22   26
CONECT   26   25   27   42
CONECT   27   16   21   26
CONECT   28    1
CONECT   29    2
CONECT   30    5
CONECT   31    6
CONECT   32    8
CONECT   33    9
CONECT   34   10
CONECT   35   12
CONECT   36   13
CONECT   37   14
CONECT   38   15
CONECT   39   16
CONECT   40   19
CONECT   41   24
CONECT   42   26
CONECT   43    1
CONECT   44    5
CONECT   45    6
CONECT   46    8
CONECT   47    9
CONECT   48   24
CONECT   49    8
END
