# Supplementary material for: Dynamic Allostery in the Methionine Repressor Revealed by Force Distribution Analysis
Source: PLoS Comput Biol. 2009 Nov 20;5(11):e1000574. doi: 10.1371/journal.pcbi.1000574 (PMC2775130; doi:10.1371/journal.pcbi.1000574)
Supplement: Dataset S1 — Amber parameters for SAM and SAH. The zip archive contains the additional parameters added for sam, together with amber .prep and .pdb files of SAM and SAH. (0.01 MB ZIP) [file pcbi.1000574.s005.zip › amber_params/sam.prep]

    0    0    2

This is a remark line
molecule.res
SAM   INT  0
CORRECT     OMIT DU   BEG
  0.0000
   1  DUMM  DU    M    0  -1  -2     0.000      .0        .0      .00000
   2  DUMM  DU    M    1   0  -1     1.449      .0        .0      .00000
   3  DUMM  DU    M    2   1   0     1.522   111.1        .0      .00000
   4  N6    N2    M    3   2   1     1.540   111.208   180.000  -0.82073
   5  H23   H     E    4   3   2     0.993   117.989   -84.634   0.40882
   6  H32   H     E    4   3   2     0.993    96.884    44.671   0.40882
   7  C6    CA    M    4   3   2     1.332    60.160   164.545   0.67207
   8  N1    NC    M    7   4   3     1.332   119.131   -76.576  -0.74142
   9  C2    CQ    M    8   7   4     1.320   118.555   179.710   0.46603
  10  H18   H5    E    9   8   7     1.076   115.121   179.563   0.05083
  11  N3    NC    M    9   8   7     1.318   128.916    -0.410  -0.61461
  12  C4    CB    M   11   9   8     1.336   111.851     0.674   0.43456
  13  C5    CB    M   12  11   9     1.374   125.637    -0.576   0.03812
  14  N7    NB    M   13  12  11     1.379   111.120  -179.775  -0.62013
  15  C8    CK    M   14  13  12     1.276   104.190     0.003   0.27986
  16  H25   H5    E   15  14  13     1.072   125.229   179.631   0.11985
  17  N9    N*    M   15  14  13     1.380   114.085    -0.401  -0.17536
  18  C1'   CT    M   17  15  14     1.442   124.796   179.029   0.12016
  19  H15   H2    E   18  17  15     1.080   106.765    -7.045   0.15854
  20  O4'   OS    M   18  17  15     1.403   109.753  -125.795  -0.43790
  21  C4'   CT    M   20  18  17     1.401   112.124  -123.362   0.45791
  22  C5'   CT    3   21  20  18     1.521   108.419   140.282  -0.42335
  23  SD    S4    B   22  21  20     1.822   111.530    60.136   0.32162
  24  CG    CT    3   23  22  21     1.827    97.833  -168.650  -0.20537
  25  CB    CT    3   24  23  22     1.533   119.042  -172.904   0.00519
  26  CA    CT    3   25  24  23     1.531   115.525   -59.569   0.12325
  27  N     N3    3   26  25  24     1.503   113.041  -151.800  -0.51138
  28  H02   H     E   27  26  25     1.047    99.347  -141.816   0.34913
  29  H26   H     E   27  26  25     1.006   115.078    97.999   0.34913
  30  H34   H     E   27  26  25     1.006   113.263   -27.906   0.34913
  31  C     C     B   26  25  24     1.567   113.071    90.840   0.66110
  32  O     O2    E   31  26  25     1.226   113.001   140.348  -0.66449
  33  OXT   O2    E   31  26  25     1.219   113.943   -38.888  -0.66449
  34  H03   HP    E   26  25  24     1.083   111.500   -32.306   0.09196
  35  H06   HC    E   25  24  23     1.083   110.268    65.234   0.06240
  36  H27   HC    E   25  24  23     1.087   103.795   179.743   0.06240
  37  H07   H1    E   24  23  22     1.084   106.886   -49.097   0.14410
  38  H28   H1    E   24  23  22     1.084   103.277    64.522   0.14410
  39  CE    CT    3   23  22  21     1.806   101.881    84.132  -0.34891
  40  H08   H1    E   39  23  22     1.077   106.720   179.459   0.18462
  41  H29   H1    E   39  23  22     1.081   110.165    56.690   0.18462
  42  H33   H1    E   39  23  22     1.081   106.820   -63.112   0.18462
  43  H09   H1    E   22  21  20     1.084   111.098  -177.804   0.16974
  44  H30   H1    E   22  21  20     1.081   108.196   -56.367   0.16974
  45  H10   H1    E   21  20  18     1.086   110.177   -97.511   0.05912
  46  C3'   CT    M   21  20  18     1.529   105.865    19.279   0.18703
  47  O3'   OH    S   46  21  20     1.398   109.465  -152.386  -0.72327
  48  H12   HO    E   47  46  21     0.944   110.866  -153.702   0.49186
  49  H11   H1    E   46  21  20     1.081   110.325    84.106   0.02022
  50  C2'   CT    M   46  21  20     1.531   100.957   -32.391   0.15762
  51  H13   H1    E   50  46  21     1.085   113.393   154.133   0.06045
  52  O2'   OH    M   50  46  21     1.392   110.188   -79.771  -0.64971
  53  H14   HO    E   52  50  46     0.946   109.607   -43.761   0.45238


LOOP
   C5   C6
   N9   C4
  C2'  C1'

IMPROPER
   C6  H23   N6  H32
   C5   N6   C6   N1
  H18   N3   C2   N1
   C5   N9   C4   N3
   C6   C4   C5   N7
  H25   N9   C8   N7
   C4   C8   N9  C1'
   CA    O    C  OXT

DONE
STOP
